# Supplementary material for: Integrated evaluation of clinical, pathological and radiological prognostic factors in squamous cell carcinoma of the lung
Source: PLoS One. 2019 Oct 4;14(10):e0223298. doi: 10.1371/journal.pone.0223298 (PMC6777828; doi:10.1371/journal.pone.0223298)
Supplement: S1 File — (XLSX) [file pone.0223298.s001.xlsx]

## Sheet: Sheet1
	#	Sex	Age	Location	Obst pn or plugging	CT value Mean	CT value Std Dev	CT value P.major	CT V ratio	CT Kernel	Necrosis	Underlying lung	Multiplicity	Effusion	Bronchoscopy 병변	Differentiation	pos_LN	total_LN	LN ratio	cT	cN	cM	pT	pN	pM	Smoking state		Cessation time (m)	FVC %PRED	FEV1 %PRED	FEV1/FVC (%)	CEA	post-op CTx	post-op RTx	op type	death	recur or meta	OP site recur	meta	meta site	OS(M)	DFS(M)
				0=invisible 1=cent 2=pph	0=absent 1=present					0=standard 1=bone	0=nothing 1=necrosis 2=cavitization 8=noncontrast 9=no lesion	0=no remarkable 1=Emphysema 2=Fibrosis 3=combined 4=others	0=absent 1=present	0=absent 1=present	0=unknown 1=present (mucosal nodularity, direct bleeding) 2=nel 3=mucosal edema 4=ext compression	1=WD 2=MD 3=PD 4=DD				1=T1, 2=T2, 3=T3, 4=T4	1=N0, 2=N1, 3=N2, 4=N3	1=M0, 2=M1a, 3=M1b, 4=M1ab, 5=Mx	1=T1, 2=T2, 3=T3, 4=T4	1=N0, 2=N1, 3=N2, 4=N3	1=M0, 2=M1a, 3=M1b, 4=M1ab, 5=Mx	1=current 2=ex 3=non 0=unknown	PY						0=No 1=Yes	0=No 1=Yes	1=lobectomy 2=pneumonectomy 3=segmentectomy 4=LN biopsy 5=no op	1=death 2=alive	1=Y 2=N	1=Y 2=N	1=Y 2=N	1=Lung 2=LN 3=pleura 4=Brain 5=adrenal 6=Liver 7=bone 8=muscle 9=thyroid 10=stomach 11=others
	1	F	47	2	0	67.7	20	58.2	1.16323	1	0	0	0	0	1	3	0	2	0	2	2	1	2	2	1	0			81	85	80	0.4	1	1	1	1	1	2	1	4	7.3	4.96667
	2	M	65	1	1	78.3	21.1	53.5	1.46355	1	0	1	0	0	1	4	2	2	1	2	4	1	2	4	1	0			106	87	58	3	0	0	4	1	2	2	2		16.4	0
	3	M	60	1	1	56.1	19.4	48.2	1.1639	1	0	0	0	0	1	3	0	2	0	2	1	1	2	2	1	1	40		91	82	65	1.65	0	0	2	1	2	2	2		2.16667	2.16667
	4	M	66	2	0	94	19.5	61.9	1.51858	1	2	1	0	0	3	3	1	1	1	3	1	1	3	3	1	0			89	116	90	2.52	0	0	4	1	2	2	2		2.63333	0
	5	M	64	1	1	63.3	13.6	60.4	1.04801	0	0	0	0	0	1	2	0	12	0	2	3	1	2	1	1	0			75	53	49	3.9	0	0	1	2	1	2	1	2	39.0333	32.1667
	6	M	55	1	0	41.6	17.2	49.4	0.842105	1	0	0	0	0	1	3	0	7	0	1	1	1	2	1	1	0			77	74	69	1.86	0	0	1	2	2	2	2		157.133	157.133
	7	M	66	1	1	60.6	17.1	58.2	1.04124	1	1	0	0	0	1	2	0	7	0	2	1	1	2	1	1	2	30	7	97	102	74	3.47	0	0	1	2	2	2	2		95.4333	95.4333
	8	M	69	1	1	38.9	16.9	63.2	0.615506	0	1	0	0	0	1	2	0	2	0	2	3	1	4	2	1	2			80	77	66	4.7	0	1	2	2	1	2	1	1,10,11	116.233	6.43333
	9	M	68	1	1	113.5	16.5	56	2.02679	1	0	0	0	0	1	2	0	2	0	2	2	1	2	2	1	1			99	98	68	4.8	0	0	1	2	2	2	2		155.033	155.033
	10	M	64	1	1	71	23.3	55.2	1.28623	1	0	0	0	0	1	2	0	3	0	2	1	1	2	1	1	0			105	89	59	3.2	1	0	2	2	2	2	2		153.967	153.967
	11	M	57	1	1	52.3	18.4	56.9	0.919156	1	0	0	0	0	1	2	0	8	0	2	1	1	2	1	1	3			86	87	75	3.1	0	0	1	2	2	2	2		127.633	127.633
	12	M	49	1	1	74.1	9.4	58.6	1.26451	0	0	0	0	0	1	2	0	9	0	2	1	1	2	1	1	3			98	109	82	347	0	0	1	2	2	2	2		150.367	150.367
	13	M	54	1	1	67.6	23.3	61.7	1.09562	1	0	0	0	0	1	1	0	6	0	2	1	1	2	1	1	0			97	104	79	3.7	1	1	1	2	1	1	2		153.467	9.53333
	14	M	73	1	1	67.3	22.9	52.7	1.27704	1	1	0	0	0	2	2	0	2	0	2	3	1	2	3	1	0			78	69	59	3.3	1	1	1	1	2	2	2		97	97
	15	M	61	1	1	107.4	21.1	55.1	1.94918	1	0	1	0	1	1	2	0	5	0	2	1	1	2	1	1	0			78	54	50	3.5	0	0	1	1	2	2	2		81.9667	81.9667
	16	M	75	2	1	79.9	29.8	52.6	1.51901	0	1	1	0	0	1	2	0	3	0	2	1	1	3	3	3	2			88	105	79	34.8	1	1	1	1	2	2	2		5.33333	5.33333
	17	M	64	1	1	44.6	15.2	55.4	0.805054	0	0	0	0	0	1	2	0	18	0	2	1	1	2	1	1	0			80	92	81	1.24	0	0	1	2	2	2	2		67.5667	67.5667
	18	M	68	2	1	57.2	28.1	40.8	1.40196	1	1	1	0	0	1	2	0	2	0	2	3	1	2	2	1	2			106	107	69	4.7	0	1	1	1	1	1	2		37.1	11.2667
	19	M	66	2	0	57.5	25.5	55.4	1.03791	1	0	0	0	0	2	2	0	7	0	1	1	1	1	1	1	0			74	67	64	3.29	0	0	1	2	1	2	1	1	93.7	85.4
	20	M	58	1	1	57.1	18.3	55.2	1.03442	1	1	0	0	0	1	2	1	1	1	4	3	1	3	3	1	1	30		98	102	74	5.8	0	0	1	1	2	2	2		9.06667	9.06667
	21	M	50	1	1	53.2	17.6	56.6	0.939929	0	0	0	0	0	1	2	0	4	0	2	1	1	2	1	1	0			92	99	80	0.5	0	0	1	1	1	1	2	1	23.8	2.13333
	22	M	68	1	1	59.4	11.4	65.2	0.911043	0	2	0	0	0	1	2	0	2	0	2	2	1	2	2	1	0			120	110	63	4.4	0	0	1	2	2	2	2		145.867	145.867
	23	M	62	1	1	66.3	17.5	61.9	1.07108	0	0	0	0	0	1	2	0	12	0	3	1	1	4	1	1	0			100	99	71	3.51	1	0	2	1	2	2	2		8.6	8.6
	24	M	44	1	1	99.1	7.7	60.3	1.64345	0	0	0	0	0	1	2	0	7	0	2	1	1	2	1	1	1	30		89	73	62	2.6	0	0	1	1	2	2	2		84.6667	84.6667
	25	F	81	2	0	106.1	27.6	78.5	1.35159	0	1	0	0	0	2	2	0	2	0	1	1	1	1	1	1	1			114	122	65	3.55	0	0	1	1	2	2	2		29.1667	29.1667
	26	M	63	2	0	68.7	27.8	57.6	1.19271	1	1	2	0	0	2	2	0	14	0	2	1	1	2	1	1	1	40	3	100	116	83	2.64	1	0	1	1	2	2	2		6.4	6.4
	27	M	60	1	0	30.3	17	59	0.513559	1	2	0	0	0	2	2	0	14	0	1	1	1	2	1	1	2	30	2	69	61	64	1.18	0	0	1	2	2	2	2		77.6667	77.6667
	28	M	68	1	1	55.1	18	50.5	1.09109	1	1	1	0	0	4	2	0	2	0	4	3	1	2	3	1	0			127	136	73	4.7	0	0	1	1	2	2	2		6.7	6.7
	29	M	62	2	0	75.9	24.9	65.1	1.1659	0	0	0	0	0	2	2	0	7	0	1	1	1	1	1	1	2	40	48	86	95	78	1.86	0	0	1	2	2	2	2		116.6	116.6
	30	M	71	1	1	76.2	15.8	57.9	1.31606	0	0	1	0	0	1	2	0	5	0	2	3	1	2	1	1	2			74	65	59	6.8	1	0	1	1	1	2	1	6	16.6667	1.93333
	31	M	54	1	1	70.5	18.5	58.8	1.19898	0	0	0	0	0	1	2	0	2	0	2	1	1	2	2	1	0			92	83	65	1.3	0	1	2	2	2	2	2		81.4333	81.4333
	32	M	68	1	0	72.8	26.1	63.3	1.15008	1	0	0	0	0	1	2	0	17	0	2	1	1	2	1	1	0			103	94	62	4	1	1	1	2	2	2	2		139.367	139.367
	33	M	76	2	1	52.2	14.9	69.5	0.751079	1	1	0	0	0	2	2	0	1	0	2	1	1	2	1	1	1			98	103	70	1.2	0	0	1	1	2	2	2		6.4	6.4
	34	M	53	1	1	42.6	23.6	57	0.747368	1	1	0	0	1	1	2	0	13	0	2	1	1	1	1	1	1			86	92	78	0.67	0	0	1	2	2	2	2		114.033	114.033
	35	M	68	1	1	59.9	15.8	57	1.05088	1	0	1	0	0	1	3	0	2	0	2	1	1	2	1	1	2			96	71	51	2.33	1	1	1	1	1	2	1	1,4,7	55.8	16.0333
	36	M	60	1	1	84.7	9.8	51.4	1.64786	0	0	0	0	0	1	1	0	1	0	3	1	1	3	2	1	2			119	96	57	1.04	0	0	2	2	2	2	2		108	108
	37	M	72	2	0	34.4	10.8	61	0.563934	1	2	1	0	0	2	3	0	1	0	2	1	1	2	1	1	0			110	125	77	1.94	0	0	1	1	2	2	2		76.8667	76.8667
	38	M	65	2	0	68.5	13.1	59	1.16102	1	0	1	0	0	2	3	0	9	0	1	1	1	2	1	1	1			106	78	51	1.65	1	0	1	2	2	2	2		121.7	121.7
	39	M	63	2	0	47.0	22	56.1	0.83779	1	0	1	0	0	2	3	0	20	0	2	1	1	2	1	1	0			120	104	61	3.21	0	0	1	1	2	2	2		103.3	103.3
	40	M	61	1	1	67.3	16.6	60.7	1.10873	0	0	0	0	0	1	4	0	5	0	2	1	1	2	1	1	1	50		103	84	59	3.6	1	0	2	1	1	2	1	6	23.2	22.2
	41	M	64	2	0	59.8	25.8	70.7	0.845827	1	2	1	0	0	2	2	0	6	0	1	1	1	1	1	1	1	60		98	95	69	2.89	1	0	1	1	2	2	2		98.5	98.5
	42	M	68	2	0	80.1	30.6	73.9	1.0839	1	0	1	0	0	2	1	0	10	0	2	1	1	2	1	1	1	20		99	68	47	1.66	1	0	1	2	2	2	2		107.1	107.1
	43	M	54	1	0	42.7	20.9	52.6	0.811787	1	0	0	0	0	1	2	0	6	0	4	1	1	2	1	1	1			115	112	72	0.88	0	1	1	2	2	2	2		132.3	132.3
	44	M	73	1	1	62.9	35.8	62.5	1.0064	1	0	0	0	0	1	2	0	4	0	2	1	1	2	1	1	0			85	77	61	0.5	0	0	1	1	1	2	1	2	15.6667	7.96667
	45	M	52	1	1	69	22	53.7	1.28492	1	0	0	0	0	1	2	0	2	0	2	1	1	2	1	1	1			96	88	67	0.85	1	0	1	1	1	2	1	1	25.6	8.76667
	46	M	53	1	0	68.8	38.3	56.6	1.21555	1	0	0	0	0	2	2	0	3	0	2	3	1	3	2	1	0			108	106	72	3.38	1	1	1	1	1	1	2		21.8	15.8
	47	M	62	1	1	65.8	21	57.2	1.15035	1	0	0	0	0	1	2	0	1	0	3	1	1	3	1	1	0			94	113	85	3.03	1	0	1	2	2	2	2		58.7667	58.7667
	48	M	76	1	0	69.1	25.8	55.5	1.24505	1	0	0	0	0	2	3	0	2	0	1	1	1	1	1	1	2			81	63	52	11.52	0	0	1	1	2	2	2		4.7	4.7
	49	M	70	2	1	59.6	25.2	51.4	1.15953	1	0	0	0	0	1	1	0	2	0	3	2	1	3	2	1	1	50		100	91	62	3.03	1	1	1	1	1	2	1	1	46.4667	1.13333
	50	M	63	2	0	25.4	18.5	57.2	0.444056	0	1	0	0	0	2	3	0	4	0	1	1	1	1	1	1	0			76	52	48	1.63	0	1	1	2	1	2	1	1,7	131.333	6.5
	51	M	70	1	1	54	20.1	55.8	0.967742	1	0	0	0	0	1	2	0	1	0	4	3	1	4	2	1	0			95	70	50	0.68	1	1	1	1	2	2	2		105.067	105.067
	52	M	64	1	1	53.5	17.3	62.4	0.857372	1	0	0	0	0	1	2	0	7	0	2	1	1	2	1	1	2	40		99	84	59	4.23	1	1	1	1	1	2	1	1,11	83.5667	30.7667
	53	M	66	1	1	61.9	49.8	64.3	0.962675	1	0	0	0	0	1	2	0	8	0	2	3	1	2	1	1	0			95	82	60	0.98	1	0	1	2	2	2	2		139.167	139.167
	54	M	68	1	0	44.0	32.3	65.8	0.668693	1	0	1	0	0	1	2	1	2	0.5	1	3	1	2	3	1	2			117	108	65	2.75	1	1	1	1	1	2	1	6	7.7	5.73333
	55	M	59	1	1	61.6	22.3	35.4	1.74011	1	0	0	0	0	1	1	0	8	0	2	1	1	2	1	1	2			84	74	62	1.7	1	1	1	1	1	2	1	1	22.9	16.5
	56	M	70	2	0	95.3	20.1	67.5	1.41185	1	0	0	0	0	2	3	0	4	0	1	1	1	2	1	1	2	50	12	116	120	71	13.36	1	0	1	2	1	2	1	11	73.1333	51.4667
	57	M	67	2	0	62.7	27.2	54.9	1.14208	1	0	0	0	1	2	2	0	6	0	2	1	1	2	1	1	2			94	88	64	4	1	0	1	1	2	2	2		19	19
	58	M	65	1	1	70.9	45.9	56.7	1.25044	1	0	0	0	0	1	2	0	1	0	2	2	1	2	2	1	1			92	98	75	4.44	1	0	2	2	1	2	1	10	88.4667	25.5
	59	M	69	2	0	49.9	17.3	68.3	0.7306	1	0	1	0	0	2	3	0	3	0	1	1	3	1	1	1	2			108	114	72	3.33	0	0	1	2	1	2	1	1	9.5	4.63333
	60	M	61	1	1	40.4	17.4	62.5	0.6464	0	1	0	0	0	1	2	0	4	0	2	1	1	2	1	1	1			105	92	63	2.28	1	1	2	1	1	2	1	3,7	35.9333	16.1333
	61	M	51	1	1	86.7	22.8	61.3	1.41436	1	0	0	0	0	1	1	0	4	0	3	2	1	2	2	1	1	40		83	87	77	3.63	1	0	1	1	1	2	1	7	11.3	8.26667
	62	M	64	2	0	60.6	31.8	54.4	1.11397	1	1	1	0	0	2	2	0	2	0	2	2	1	3	2	1	2	10	3	95	119	87	3.39	1	0	1	1	1	2	1	2	19.9333	17.2667
	63	M	69	1	1	62.7	14	71.1	0.881857	0	1	1	0	0	2	3	0	9	0	2	1	1	2	1	3	1			87	89	70	2.64	1	1	1	1	1	2	1	4	5.43333	0.266667
	64	M	69	1	1	50.8	21.6	64.3	0.790047	1	1	0	0	0	1	1	0	2	0	2	1	1	3	2	1	2			102	59	40	3.82	1	0	1	1	1	2	1	1	47.4333	24.9333
	65	M	77	1	1	69.5	22.8	67.8	1.02507	1	0	0	0	0	1	2	0	12	0	2	2	1	2	1	1	3			116	109	61	1.07	0	0	1	2	2	2	2		135.2	135.2
	66	M	59	1	0	59.5	36.8	56	1.0625	0	0	0	0	0	2	3	0	10	0	1	1	1	2	1	1	2	30		98	74	55	1.6	0	0	1	2	2	2	2		91.2	91.2
	67	M	67	1	1	42.3	35.3	60.2	0.702658	1	1	0	0	0	1	2	0	2	0	2	1	1	2	2	1	1	12.5		93	111	84	1.44	1	1	2	1	1	2	1	11	22.5667	6.33333
	68	M	73	1	1	97.4	17.6	52.5	1.85524	1	0	0	0	0	1	1	0	22	0	2	1	1	2	1	1	2			72	49	30	4.1	0	0	1	1	1	2	1	3	18	3.56667
	69	M	53	1	1	49.9	28.4	53.8	0.927509	1	0	0	0	0	1	2	0	36	0	2	1	1	2	1	1	1			102	126	75	1.18	0	0	1	2	2	2	2		65.2333	65.2333
	70	M	74	2	0	90.9	29.8	69.6	1.30603	1	0	3	0	0	2	2	0	4	0	1	1	1	1	1	1	2			83	76	47	3.5	0	0	1	1	1	2	1	3	21.4333	19.6333
	71	M	77	2	0	79.8	33.1	73.3	1.08868	1	0	2	0	0	2	2	0	7	0	1	1	1	2	1	1	0			101	121	61	1.46	0	0	1	1	2	2	2		0.566667	0.566667
	72	M	70	1	1	69.8	42.6	54.2	1.28782	1	0	0	0	0	2	3	0	3	0	2	1	1	2	2	1	2	125		77	74	54	2.84	1	0	1	2	2	2	2		130.033	130.033
	73	M	85	2	0	74.2	29.5	47.1	1.57537	1	2	0	0	0	2	2	0	6	0	2	1	1	2	1	1	1	15		125	138	54	2.65	1	1	1	1	1	2	1	1,11	52.7667	16.6333
	74	M	58	2	0	74.1	27.2	53.4	1.38764	1	0	0	0	0	2	3	0	9	0	1	1	1	1	1	1	1			97	106	65	2.53	0	0	1	2	2	2	2		84.6	84.6
	75	M	70	2	0	90.2	20	61.5	1.46667	1	1	0	0	0	2	3	0	3	0	2	1	1	2	1	1	1			112	109	52	2.26	0	0	1	2	2	2	2		18.7333	18.7333
	76	M	63	1	1	59.1	16.5	65.5	0.90229	0	0	0	0	0	1	2	0	2	0	2	3	1	2	3	1	2	45	2	80	76	55	2.5	1	1	2	1	2	2	2		63.2	63.2
	77	M	59	1	1	78.6	29.8	67.7	1.161	1	0	1	0	0	1	2	0	6	0	2	1	1	2	1	1	1	0		102	68	34	2.2	1	0	1	2	2	2	2		109.8	109.8
	78	M	71	1	1	51.8	22	50.1	1.03393	0	0	0	0	0	1	2	0	10	0	4	1	1	4	1	1	1	0		105	116	59	2.24	1	1	2	1	1	1	2		29.7333	20.7
	79	M	64	1	1	61.1	35.5	47.4	1.28903	1	0	0	0	1	1	2	0	2	0	4	2	1	4	3	1	2	30	120	109	96	47	2.52	1	1	1	1	1	1	1	6,7	29.1333	8.4
	80	M	49	1	1	50.5	22.3	53.7	0.94041	1	0	0	0	0	1	1	0	2	0	2	1	1	2	1	1	1	60		105	103	57	2.4	1	0	1	2	2	2	2		128.533	128.533
	81	M	69	1	0	63.6	18.2	45.5	1.3978	1	0	0	0	0	4	1	1	6	0.166667	1	3	1	1	3	1	1			112	99	47	3.96	1	1	2	1	2	2	2		41.9667	41.9667
	82	M	74	2	0	57.1	24.6	55.4	1.03069	1	1	0	0	0	2	3	0	5	0	2	1	1	3	1	1	2			89	98	58	1.26	1	0	1	2	2	2	2		74.0667	74.0667
	83	M	66	1	0	44.2	22.3	51.8	0.853282	1	0	0	0	0	1	2	0	2	0	2	2	1	1	2	1	0			101	100	58	1.8	1	0	1	2	2	2	2		128.233	128.233
	84	M	63	1	1	50.2	18.2	54.3	0.924494	1	0	0	0	0	1	2	0	1	0	2	1	1	3	2	1	2			93	101	57	1.97	1	1	1	2	2	2	2		92.5	92.5
	85	M	65	2	0	52.1	17.2	39.3	1.3257	1	1	0	0	0	2	2	0	14	0	2	1	1	2	1	1	0			93	94	58	2.8	1	0	1	2	2	2	2		82.9333	82.9333
	86	M	68	1	1	83.9	29	53.9	1.55659	1	0	0	0	0	1	2	0	8	0	2	1	1	2	1	1	2			95	87	47	2.66	1	0	2	1	1	2	1	1	100.167	22.4333
	87	M	67	1	0	45.1	21.1	64.1	0.703588	0	1	0	0	0	2	3	0	2	0	3	3	1	3	2	3	2			111	114	55	2.23	0	1	2	1	1	2	1	1,2,3,4	2.63333	1.13333
	88	M	65	1	0	37.9	29.3	61.2	0.619281	1	1	0	0	0	1	1	0	2	0	2	1	1	3	2	1	0			105	84	43	1.67	1	0	1	2	2	2	2		128.5	128.5
	89	M	73	2	0	57.7	27.3	57.5	1.00348	0	1	0	0	0	2	2	0	5	0	3	1	1	3	1	1	2	50		124	104	43	3.35	0	0	1	1	2	2	2		6.36667	6.36667
	90	M	66	0	0	63.4	16.6	57.6	1.10069	0	9	0	0	0	1	2	0	15	0	1	1	1	1	1	1	0			99	70	34	2.27	1	0	1	1	1	2	1	1	73.6667	23.4667
	91	F	66	1	1	61.3	28.8	53.7	1.14153	1	0	0	0	0	1	4	2	2	1	2	3	1	2	3	1	2			100	109	57	2.45	1	0	5	1	1	2	1	1,6	39.3333	0
	92	M	50	1	1	22.4	32.1	62.1	0.360709	1	1	0	0	0	1	2	0	2	0	2	2	1	2	2	1	1			93	94	58	0.87	1	0	2	2	2	2	2		85.5	85.5
	93	M	70	1	1	17	34.4	52.6	0.323194	1	0	0	0	0	4	2	0	8	0	2	1	1	2	1	1	0			98	66	34	1.36	1	0	1	1	2	2	2		11.8667	11.8667
	94	M	45	1	1	64.1	45.9	64.4	0.995342	1	1	0	0	0	1	3	0	5	0	2	2	1	2	1	1	1	20		87	99	75	5.24	1	0	1	2	2	2	2		119.733	119.733
	95	M	71	2	0	45.4	18.6	44.9	1.01114	1	0	0	0	0	2	2	0	11	0	2	1	1	3	1	1	0			118	96	41	2.01	1	0	1	2	1	2	1	1	108	107.067
	96	M	69	0	0					0	9	0	0	0	1	4	0	6	0	1	1	1	1	1	1	2			78	73	52	5.1	0	0	1	1	1	2	1	1	56.9333	36.8667
	97	M	66	1	1	81.7	21.8	51.7	1.58027	1	0	0	0	0	1	2	0	21	0	2	1	1	2	1	1	3			127	124	54	1.74	0	1	1	2	2	2	2	9	66.7333	0
	98	M	71	2	0	61.7	28.7	56.1	1.09982	1	1	0	0	0	2	2	0	17	0	2	1	1	2	1	1	0			93	91	52	2	0	0	1	2	2	2	2		117.1	117.1
	99	M	68	2	0	53.1	22.1	38.5	1.37922	1	0	0	0	0	2	2	0	17	0	2	1	1	2	1	1	1			110	117	59	0.84	1	0	1	2	2	2	2		93.8333	93.8333
	100	M	51	1	1	67.8	11.4	55.6	1.21942	1	0	0	0	0	1	3	0	2	0	2	1	1	2	2	1	1	40		111	95	48	2.94	1	0	1	2	2	2	2		105.467	105.467
	101	M	78	1	1	56.2	12.3	58.6	0.959044	0	1	0	0	0	1	1	0	8	0	2	1	1	2	1	1	0			115	104	45	4.98	0	0	1	1	2	2	2		6.4	6.4
	102	M	74	1	1	69.8	12	46.8	1.49145	0	0	0	0	0	1	2	0	4	0	2	1	1	2	2	1	2	40	192	105	111	57	1.49	1	0	2	1	1	1	2		20.6667	13.6667
	103	M	64	1	1	75.7	21.1	50.5	1.49901	1	0	0	0	0	1	2	0	22	0	2	1	1	1	1	1	1			112	93	45	2.25	0	0	1	2	1	1	2		121.233	118.4
	104	M	63	1	1	56.8	20.3	61.8	0.919094	1	0	0	0	0	1	2	0	19	0	2	1	1	2	1	1	2	15	96	89	78	45	3.18	1	0	2	2	2	2	2		107.4	107.4
	105	M	67	1	0	70.7	19.8	50.9	1.389	1	0	1	0	0	1	1	0	2	0	2	1	1	2	1	1	2			142	117	42	2.38	1	0	1	2	2	2	2		123.7	123.7
	106	M	60	2	0	76	28.6	53.4	1.42322	1	0	1	0	1	1	2	0	14	0	4	1	1	3	1	1	0			88	91	63	3.06	1	0	1	2	1	2	1	11	122.733	54.9667
	107	M	59	1	1	92.3	23.9	67.4	1.36944	1	0	0	0	0	1	2	0	17	0	2	2	1	2	1	1	1			88	75	45	1.53	0	0	1	2	2	2	2		108.9	108.9
	108	M	72	2	0	85.1	30.7	47.9	1.77662	1	0	1	0	0	2	2	0	11	0	1	1	1	1	1	1	2			117	91	39	1.08	0	0	1	2	2	2	2		100.267	100.267
	109	M	77	2	0	68.3	14.8	69.2	0.986994	1	0	0	0	0	2	3	0	3	0	1	1	1	2	1	1	0			85	86	54	4.2	0	0	1	1	1	2	1	1	15.6333	10.9333
	110	M	77	1	1	78.6	22.3	55.8	1.4086	1	0	0	0	0	1	2	0	12	0	2	1	1	2	1	1	2	60	60	104	104	53	2.8	0	0	1	1	1	2	1	6,11	60.7333	21.7667
	111	F	51	2	1	75.7	36.8	60.3	1.25539	1	0	0	0	0	1	4	3	3	1	2	3	1	2	3	1	3			91	89	56	1.55	0	0	1	2	2	2	2		106.733	106.733
	112	M	79	1	1	84.3	45.6	61.7	1.36629	1	0	0	0	0	1	2	0	12	0	2	1	1	2	1	1	0			105	100	46	2.03	1	0	1	1	1	2	1	2	23.4667	3.93333
	113	M	69	1	1	64.1	29.5	56.9	1.12654	1	0	0	0	0	1	2	0	1	0	3	1	1	3	3	1	0			83	86	54	1.58	1	0	2	1	1	2	1	7	19.7333	12.6
	114	M	78	1	0	108.2	22.1	56.9	1.90158	1	0	0	0	0	2	2	0	5	0	2	1	1	2	1	1	2	60		88	87	50	2.3	1	0	1	1	1	2	1	1	12.4333	11.4333
	115	M	65	1	0	72	42.9	56.8	1.26761	1	0	0	0	0	1	3	0	8	0	2	1	1	1	1	1	2			90	79	51	1.23	0	1	1	1	2	2	2		61.5333	61.5333
	116	M	61	2	0	52	20.8	64.2	0.809969	1	0	0	0	0	2	3	0	5	0	2	1	1	3	2	1	0			97	86	48	0.97	1	0	1	2	2	2	2		114.867	114.867
	117	M	64	2	0	86.7	23	73	1.18767	1	1	0	0	0	2	2	0	4	0	2	1	1	2	1	1	2	30	132	92	99	60	0.53	1	0	1	2	1	2	1	11	118.033	32.5
	118	M	69	1	0	95.2	35.4	61.4	1.55049	1	0	0	0	0	1	3	0	27	0	2	1	1	2	1	1	2			97	85	46	1.98	1	0	1	1	2	2	2		3.3	3.3
	119	M	73	1	1	77.4	23	59.2	1.30743	1	0	0	0	0	1	2	0	6	0	2	1	1	2	1	1	1	25		109	118	59	2.45	0	0	1	2	2	2	2		57.7333	57.7333
	120	M	71	1	0	62.5	38.7	63.5	0.984252	1	0	0	0	0	2	2	0	5	0	2	2	1	1	2	1	2	45		70	78	57	2.1	0	0	2	1	2	2	2		1.6	1.6
	121	M	79	2	0	71.8	38.7	55.4	1.29603	1	1	0	0	0	1	2	0	10	0	2	1	1	3	1	1	2			93	87	45	2.6	1	0	2	1	2	2	2		88.1667	88.1667
	122	M	45	1	0	62	27	56.5	1.09735	1	0	0	0	0	1	2	0	16	0	2	1	1	3	1	1	1	67.5		73	71	55	1.09	0	0	1	2	2	2	2		109.267	109.267
	123	M	74	1	0	73	29.6	48.6	1.50206	1	0	1	0	0	1	2	0	3	0	2	1	1	2	2	1	1	40		89	85	51	3.63	0	0	1	1	1	2	1	1,6	42.9	8.26667
	124	M	70	1	1	47.5	30.9	71.1	0.668073	1	1	0	0	0	1	2	0	5	0	2	1	1	3	2	1	2	80	48	105	102	53	0.2	1	0	1	2	2	2	2		55.9333	55.9333
	125	M	59	1	0	69.5	21.7	66.3	1.04827	0	0	1	0	0	1	2	0	2	0	2	2	1	3	2	1	1	45		106	72	38	4	1	0	1	2	2	2	2		116.733	116.733
	126	F	63	2	0	68.5	50.3	70.2	0.975783	1	0	0	0	0	2	4	1	1	1	3	3	1	3	4	1	3			112	115	61	3.57	1	1	5	1	1	2	1	1,7	24.4667	0
	127	M	54	1	1	100.6	33.5	63.9	1.57433	1	0	0	0	0	1	2	0	2	0	2	1	1	2	2	1	2			68	76	67	1.54	1	0	1	2	2	2	2		71.1	71.1
	128	M	60	1	1	73.4	43.1	57.9	1.2677	1	1	0	0	0	1	2	0	1	0	2	1	1	3	2	1	1	40		109	94	46	3.81	1	1	2	2	1	2	1	2	74.1667	5.3
	129	M	62	1	0	52.1	39	62.7	0.830941	1	0	1	0	0	1	3	0	2	0	2	2	1	2	2	1	1	40		93	77	42	2.3	1	0	1	1	2	2	2		23.3667	23.3667
	130	M	63	1	1	43.8	31.6	55.1	0.794918	1	0	0	0	0	1	2	0	7	0	2	1	1	2	1	1	1	50		99	73	41	1.74	1	0	1	1	1	2	1	1,11	67.6	59.6
	131	M	58	2	0	74.8	47.2	55.8	1.3405	1	1	0	1	0	2	2	0	13	0	4	1	1	2	1	1	1	80		97	82	48	2.61	1	0	1	2	2	2	2		110.433	110.433
	132	M	73	1	0	47	38.5	69.6	0.675287	1	2	0	0	0	2	2	0	15	0	2	1	1	2	1	1	2	40	4	94	96	57	1.44	0	0	1	1	1	2	1	1	29.6	26.5
	133	M	58	1	1	64.6	36	56.4	1.14539	1	0	0	0	0	1	1	1	1	1	3	1	1	3	3	1	2	80	4	86	76	48	2.05	1	1	1	2	2	2	2		112.267	112.267
	134	M	55	1	1	65.6	27.2	55.6	1.17986	1	0	0	0	0	1	2	0	8	0	2	1	1	2	1	1	3			88	90	57	5.3	0	0	2	2	1	2	1	10	81.8333	70.5333
	135	M	55	1	1	61.6	32.2	63.9	0.964006	1	1	0	0	0	1	2	0	4	0	4	1	1	3	2	1	2			103	98	54	3.35	1	1	2	1	1	2	1	2	22.3667	8.53333
	136	M	57	2	0	76	41.9	61.9	1.22779	1	1	0	0	0	2	2	0	6	0	2	1	1	2	1	1	2	40		138	148	60	1.16	1	0	1	2	1	2	1	1	108.567	1.26667
	137	M	70	1	0	48.7	12.9	57.6	0.845486	1	0	0	0	0	1	2	0	6	0	1	1	1	1	1	1	0			121	106	44	1.1	1	0	1	1	1	2	1	1	74.9667	74.9667
	138	M	62	1	1	59.7	39.2	62.8	0.950637	1	1	0	0	0	1	3	0	5	0	3	1	1	3	2	1	3			74	70	51	1.13	1	1	2	1	1	2	1	1,11	52.6333	42.1667
	139	M	71	1	1	107.5	29.5	71.8	1.49721	1	1	0	0	0	1	3	0	19	0	2	1	1	2	1	1	2	70	156	96	100	54	0.5	1	0	1	2	2	2	2		52.8	52.8
	140	M	68	1	1	41.7	36.3	64.4	0.647516	1	0	1	0	0	1	2	0	5	0	2	1	1	2	1	1	1			94	96	58	1.07	1	0	1	2	2	2	2		110.333	110.333
	141	M	58	1	0	66.5	14.2	67.1	0.991058	1	0	0	0	0	2	3	0	6	0	1	1	1	2	1	1	2			96	87	50	1.81	0	0	1	2	1	2	1	1	106	32.2
	142	M	53	1	1	71.2	30.2	57.7	1.23397	1	1	0	1	0	1	2	0	10	0	2	1	1	2	1	1	1			106	109	62	3.8	1	1	1	2	1	2	1	1,2	106.633	11.2
	143	M	64	1	1	118.5	25.3	67.5	1.75556	1	0	1	0	0	1	1	0	7	0	2	1	1	2	1	1	2			121	65	24	1.3	0	0	1	2	2	2	2		111.2	111.2
	144	M	68	1	1	87	14.3	69.1	1.25904	1	0	1	0	0	1	2	0	1	0	2	2	1	2	3	1	1	40		107	94	45	11.4	0	0	1	1	2	2	2		5.7	5.7
	145	M	73	1	1	120.4	25.3	61.1	1.97054	1	0	1	0	0	1	2	0	20	0	2	1	1	2	1	1	0			83	75	47	3.2	1	0	2	1	1	2	1	1,11	39.6667	19.6667
	146	M	75	2	0	99.1	56.1	80.2	1.23566	1	2	0	0	0	2	1	0	2	0	2	1	1	3	1	1	0			78	97	63	9.51	1	0	1	1	2	2	2		39.4	39.4
	147	M	75	1	0	80.9	29.6	64.6	1.25232	1	0	1	0	0	1	2	0	7	0	2	1	1	2	1	1	0			81	85	54	2.7	0	0	1	1	1	2	1	1	28.5333	9.53333
	148	M	64	1	1	112.3	20.1	60.9	1.84401	1	0	1	0	0	1	2	0	4	0	2	2	1	2	3	1	1	45		76	54	37	2.8	1	0	1	1	1	2	1	2	4.76667	4.76667
	149	M	50	1	1	72.3	38	60.8	1.18914	1	1	0	0	0	1	2	0	3	0	2	1	1	2	1	1	2			71	78	67	0.9	1	0	1	2	2	2	2		78.1667	78.1667
	150	M	74	2	0	74.7	35	57.8	1.29239	1	0	4 (sillicosis)	0	0	2	2	0	4	0	1	1	1	1	1	1	2			110	97	44	3	0	0	1	1	2	2	2		2.2	2.2
	151	M	67	2	0	84	51.7	67.8	1.23894	1	2	0	0	0	2	2	0	5	0	2	1	1	2	1	1	0			86	87	58	3.3	1	1	1	1	1	2	1	2	81.6333	23.9667
	152	M	66	1	1	118.6	34.5	73.9	1.60487	1	2	1	0	0	1	2	0	13	0	2	1	1	2	1	1	1	30		94	90	49	3.5	1	0	1	2	2	2	2		98.4	98.4
	153	M	61	1	1	83.4	15.3	58.9	1.41596	0	0	0	0	0	1	2	0	4	0	2	1	1	2	2	1	1			122	89	37	3.1	1	0	2	2	2	2	2		108.4	108.4
	154	M	51	2	0	46.2	63.7	55.2	0.836957	1	0	0	0	0	2	2	0	2	0	2	2	1	2	2	1	2			100	105	63	0.5	1	1	1	1	1	2	1	4	21.9	3.76667
	155	M	68	2	0	62.3	52	49.6	1.25605	1	2	0	0	0	2	2	0	7	0	2	1	1	2	1	1	2	40	60	114	126	66	1.4	1	0	1	2	2	2	2		33.4	33.4
	156	M	46	1	1	51.5	41.2	55.7	0.924596	1	0	0	0	0	1	2	0	8	0	2	1	1	2	2	1	1	30		93	95	60	3.83	1	0	1	2	2	2	2		46.4	46.4
	157	M	46	1	1	67.6	26.2	72.6	0.931129	1	0	0	0	0	1	2	3	3	1	2	3	1	2	3	1	1			119	108	51	1.33	1	1	2	1	1	2	1	1,2	36	12.2667
	158	M	64	1	0	43.9	57.3	61.5	0.713821	1	1	1	0	0	1	2	0	3	0	2	4	1	3	3	1	2	125	5	102	68	33	1.72	1	1	1	1	1	1	1	3,11	17.9667	9.9
	159	M	46	1	1	55.3	24.1	63.4	0.87224	1	0	0	0	0	2	2	0	2	0	2	1	1	2	2	1	2	45	12	104	84	46	1.8	1	0	1	2	1	2	1	11	106.033	21
	160	M	55	1	1	49.5	10.6	51.5	0.961165	0	0	0	0	0	1	2	0	1	0	2	1	1	3	2	1	1	30		112	97	44	1.23	1	0	2	2	2	2	2		95.5333	95.5333
	161	M	53	1	1	45.8	72.5	59.3	0.772344	1	0	0	0	0	1	4	2	3	0.666667	2	3	1	2	3	1	2	30	120	72	79	62	0.71	1	1	2	1	1	2	1	11	32.7333	0
	162	M	58	2	0	76.4	42.7	59.4	1.2862	1	0	0	0	0	2	2	0	3	0	1	1	1	1	1	1	1	135		95	86	50	2.2	1	1	1	2	1	2	1	1,2	106.2	77.5333
	163	M	66	1	1	82	24.3	72.7	1.12792	1	1	1	0	0	1	4	1	3	0.333333	2	4	1	2	4	1	1	67.5		90	61	33	6.3	0	0	4	1	2	2	2		23.9	0
	164	M	52	1	1	54.5	36.3	53.4	1.0206	1	1	0	0	0	1	2	0	2	0	2	1	1	1	1	1	3			97	69	39	5.2	0	0	1	2	2	2	2		90.6333	90.6333
	165	M	64	1	1	58.6	51.9	46.4	1.26293	1	1	0	0	0	2	4	0	1	0	2	1	1	2	3	1	2			91	80	47	3.8	0	0	4	1	2	2	2		7.3	0
	166	M	68	1	1	60.9	10.8	42.9	1.41958	0	0	0	0	0	1	2	0	2	0	2	1	1	2	2	1	0			88	86	54	6.4	0	0	1	2	2	2	2		92.5333	92.5333
	167	M	63	1	1	72.7	18.8	55.8	1.30287	0	0	0	0	0	1	2	0	7	0	1	1	1	1	1	1	1	40		111	89	42	3.39	0	0	1	2	1	2	1	9	103.467	0
	168	M	66	2	0	93.4	12.8	74.4	1.25538	1	2	0	0	0	2	2	0	12	0	2	1	1	2	1	1	2			109	107	56	3.9	1	0	1	2	1	2	1	11	87.8333	75.4667
	169	M	61	2	0	41.3	14.8	66.2	0.623867	0	0	1	0	0	1	4	0	2	0	2	2	1	2	2	1	2	70	60	81	78	54	4.3	1	0	1	1	1	2	1	2	8.46667	0.933333
	170	M	65	2	0	65.9	67.8	46.7	1.41113	1	2	2	0	0	2	2	0	6	0	2	1	1	2	1	1	0			81	93	70	5.6	1	1	1	1	1	1	2		21.5333	13.0333
	171	F	53	1	0	102.5	16.5	60.3	1.69983	1	1	0	0	0	1	2	0	3	0	1	2	1	1	1	1	3			98	87	51	2.2	1	1	1	2	1	1	2		94	56.7333
	172	M	67	1	0	74.8	24.1	67.5	1.10815	1	1	0	0	0	2	2	0	20	0	2	1	1	2	1	1	1	50		110	115	58	2.1	1	0	1	2	2	2	2		90.7667	90.7667
	173	M	75	1	1	102.2	35.7	54.7	1.86837	1	0	0	0	0	1	2	0	5	0	2	1	1	2	2	1	1	50		109	100	48	1.35	1	1	2	2	1	2	1	11	67.2333	20.9
	174	M	73	2	0	109.4	20.9	79.2	1.38131	1	1	1	1	0	2	2	0	8	0	2	1	1	2	1	1	0			97	112	62	15.2	1	0	1	1	2	2	2		11.4	11.4
	175	M	76	2	0	69.4	17.2	54	1.28519	0	1	1	0	0	2	4	0	1	0	3	3	1	3	3	1	2	90	156	91	76	41	29.32	1	1	4	1	1	2	1	1	6.1	0
	176	M	77	2	0	84	44	58.6	1.43345	1	0	0	0	0	1	3	0	16	0	2	1	1	2	1	1	2	60	7	69	78	64	3.77	0	0	1	1	2	2	2		0.6	0.6
	177	M	63	2	0	57.3	26.9	50.8	1.12795	1	1	0	0	0	1	2	0	8	0	2	1	1	2	1	1	1	45		94	84	46	3.9	0	0	1	2	1	2	1	11	58.1667	15.9333
	178	M	61	1	1	63.3	33.7	57.6	1.09896	1	0	0	0	0	1	2	0	12	0	2	1	1	2	1	1	1	40		83	77	50	4	0	0	1	2	2	2	2		43.8333	43.8333
	179	M	74	1	1	93.5	12.7	47.1	1.98514	0	0	1	0	0	1	3	0	9	0	2	3	1	3	3	1	0			89	97	57	2	1	0	1	2	2	2	2		86.9333	86.9333
	180	M	67	1	1	62.4	35.2	68.2	0.914956	1	0	0	0	0	1	1	0	2	0	2	2	1	2	3	1	1			78	60	43	2.7	1	0	2	2	2	2	2		88.8667	88.8667
	181	M	65	1	0	66.7	23.1	57.9	1.15199	1	1	0	0	0	2	2	0	18	0	2	1	1	2	1	1	1	45		77	61	39	2.8	1	0	1	1	2	2	2		39.0667	39.0667
	182	M	64	1	1	50.7	59.4	55	0.921818	1	0	0	0	0	1	2	0	6	0	3	1	1	3	1	1	1	45		87	81	53	0.6	1	0	1	2	1	2	1	11	101.167	40.6667
	183	M	61	1	1	89.1	17.2	64.1	1.39002	0	0	0	0	0	1	1	0	18	0	2	1	1	2	1	1	1	40		91	97	60	2.1	0	0	1	2	2	2	2		94.2333	94.2333
	184	M	79	1	1	59.9	55.8	63.8	0.938871	1	0	0	0	0	1	3	0	1	0	2	1	1	2	1	1	1	90		75	90	60	5.4	1	0	1	1	1	2	1	1	76.0333	49.7
	185	M	58	1	0	56.6	75.3	40	1.415	1	2	0	0	0	1	1	0	40	0	3	1	1	3	1	1	0			70	45	31	0.76	0	0	1	1	2	2	2		6.73333	6.73333
	186	M	60	2	0	17.5	23.5	50.8	0.344488	1	0	1	0	0	2	1	0	4	0	1	1	1	1	1	1	1	40		104	82	43	6.2	1	1	1	1	1	2	1	2	40.6333	11.2667
	187	M	67	0	0					1	9	0	0	0	1	2	0	4	0	1	1	1	1	1	1	3			103	103	56	2.6	0	0	1	2	2	2	2		57.2	57.2
	188	M	62	1	0	67.1	36.9	59	1.13729	1	0	0	0	0	2	2	0	3	0	1	1	1	1	1	1	2	30	120	79	79	60	1.3	0	0	1	2	2	2	2		60.9333	60.9333
	189	M	62	2	0	102.5	40.3	53	1.93396	1	1	1	0	0	2	4	0	6	0	3	3	1	2	3	1	2	60		102	91	49	4.54	0	0	4	1	2	2	2		6.56667	0
	190	M	77	2	0	53.9	14.2	38.4	1.40365	0	0	0	0	0	2	3	0	10	0	1	1	1	2	1	1	2	30		92	65	29	5.5	1	0	1	1	2	2	2		73.4333	73.4333
	191	M	61	2	0	60.8	31.4	59.6	1.02013	1	0	2	0	0	2	2	0	14	0	3	1	1	2	1	1	3			77	96	73	15.4	0	0	1	1	1	2	1	1	54.5333	38.8667
	192	M	60	1	0	76.2	13.1	65.3	1.16692	0	1	4 (pneumoconiosis)	0	0	2	3	0	3	0	2	1	1	3	1	1	2	40	12	114	78	37	1.8	0	0	1	1	1	2	1	4,7	10.6667	5.2
	193	M	72	1	1	99.1	34.4	54.4	1.82169	1	0	1	0	0	1	2	0	10	0	2	1	1	2	1	1	1	100		87	80	45	2.3	1	0	1	2	1	2	1	7	89.4	87.5333
	194	M	58	1	1	61.5	9.4	56.4	1.09043	0	0	0	0	0	1	2	0	17	0	2	1	1	2	1	1	0			105	89	46	1.7	1	0	1	2	1	2	1	1,2	99.7	51.8333
	195	M	52	2	0	97.6	12.3	48.3	2.0207	0	1	0	0	0	1	2	0	6	0	2	1	1	2	1	1	1	24		101	108	63	3.63	0	0	1	2	2	2	2		21.1667	21.1667
	196	M	65	2	0	73.2	18	66.7	1.09745	0	0	0	0	0	2	2	0	15	0	2	1	1	2	1	1	2			104	96	52	3.1	1	0	1	1	1	2	1	3	18.8	4.56667
	197	F	43	1	1	85.4	58.8	56	1.525	1	0	0	0	0	1	2	0	3	0	3	1	1	3	1	1	3			93	87	54	1.2	1	1	1	1	1	2	1	1,7,11	38.7667	10.1667
	198	M	67	2	1	90.9	30	57.5	1.58087	1	1	0	0	0	2	3	0	3	0	2	1	1	2	1	1	1	45		100	99	54	1.3	1	1	1	1	1	2	1	2,7,11	53.5667	23.8667
	199	M	59	2	0	80.2	69.5	46.9	1.71002	1	1	0	0	0	2	2	0	10	0	2	1	1	3	1	1	2	37.5	96	97	82	45	2.8	0	0	1	2	2	2	2		96.3667	96.3667
	200	M	67	1	1	105.6	37.6	47.2	2.23729	1	1	0	0	0	1	2	0	15	0	2	1	1	2	1	1	0			115	109	49	1.1	0	0	1	2	2	2	2		70.7333	70.7333
	201	M	59	1	1	94.6	38.5	49.3	1.91886	1	0	0	0	0	1	2	0	3	0	2	3	1	2	3	1	2	40	12	94	105	61	1.39	1	1	1	2	2	2	2		98.2	98.2
	202	M	67	1	0	50.8	44.3	49.2	1.03252	1	0	0	0	0	1	2	0	16	0	2	2	1	1	1	1	2			104	94	52	1.29	1	1	2	1	1	1	2		32.9333	13.4333
	203	M	53	1	1	53.4	49.2	62.2	0.858521	1	0	0	0	0	1	1	0	9	0	2	2	1	3	1	1	0			89	84	56	1.2	0	0	1	2	2	2	2		84.1	84.1
	204	M	73	2	0	56.6	10.4	77	0.735065	1	1	1	0	0	1	1	0	16	0	3	2	1	3	1	1	1			85	101	62	1.17	1	1	1	1	1	2	1	1,7	19.0667	5.76667
	205	M	61	1	1	107.9	10.5	54.4	1.98346	0	0	0	0	0	1	1	0	6	0	2	2	1	2	1	1	1	100		97	100	59	2.27	1	1	2	2	2	2	2		97.3333	97.3333
	206	M	53	2	0	58.6	36	76.1	0.770039	1	2	0	0	0	2	1	0	9	0	2	1	1	2	1	1	3			111	109	57	1.1	1	0	1	2	2	2	2		88.0333	88.0333
	207	M	67	2	0	46.7	29.6	57.4	0.813589	1	0	0	0	0	2	2	0	14	0	1	1	1	1	1	1	0			100	95	52	1.9	0	0	1	1	1	2	1	2	42.8	40.8333
	208	M	69	1	0	68.8	12.3	56.2	1.2242	0	1	0	0	0	2	3	0	3	0	1	1	3	1	1	3	2	30	120	91	88	54	1.2	1	1	1	1	1	2	1	1,4	68.6667	0
	209	M	71	1	0	45.1	17.6	60.7	0.742998	0	0	1	0	0	1	2	0	12	0	1	1	1	1	1	1	0			110	64	28	0.7	0	0	1	2	2	2	2		59.6	59.6
	210	M	71	1	0	53.8	31.5	65.6	0.820122	1	0	1	0	0	1	2	0	6	0	2	1	1	2	1	1	1	15		121	106	47	0.7	1	1	1	2	1	1	1	1	49.8	10.7
	211	M	69	2	0	92.9	27.4	53.4	1.7397	1	0	0	0	0	2	2	0	8	0	1	1	1	2	1	1	2	22.5		73	71	55	1	1	0	1	2	1	2	1	1	92.5	91.6333
	212	M	75	1	1	37.4	42.1	42.7	0.875878	1	0	0	0	0	1	2	0	2	0	1	1	1	1	2	1	2	23		103	104	52	1.3	1	0	1	2	1	2	1	11	92.2	19.9333
	213	M	66	1	1	52.5	52.3	42.7	1.22951	1	0	0	0	0	1	2	0	12	0	2	1	1	1	1	1	1	60		98	85	47	2	0	0	1	2	2	2	2		89.4	89.4
	214	M	70	1	1	99.4	32.6	53.6	1.85448	1	0	0	0	0	1	2	0	3	0	2	1	1	2	1	1	0			92	97	55	1.3	1	1	1	2	1	2	1	9, 11	92.7333	44.5
	215	M	65	1	1	72.5	11.3	68.3	1.06149	0	0	0	0	0	1	3	0	9	0	2	1	1	3	1	1	2	60	36	98	89	49	18.7	1	0	1	2	2	2	2		89.3	89.3
	216	M	38	1	1	55.7	14.8	55.5	1.0036	1	0	0	0	0	1	1	0	7	0	2	1	1	2	1	1	1	4		109	106	58	0.61	1	0	1	2	1	2	1	4,11	96.2	28.8333
	217	M	59	1	0	58.3	42	47.4	1.22996	1	0	1	0	0	2	4	0	6	0	2	1	1	2	1	1	1	40		96	92	54	2.5	0	0	1	2	2	2	2		95.1	95.1
	218	M	65	1	1	95.6	40	45.1	2.11973	1	0	0	0	0	1	2	0	7	0	3	1	1	2	1	1	1	22.5		112	79	34	1.53	1	1	1	1	1	1	1	2	63.2667	11.9667
	219	M	51	2	0	30.3	38.5	40.6	0.746305	1	0	0	0	0	2	3	0	9	0	2	1	1	2	1	1	0			86	98	73	1.26	1	1	1	1	1	2	1	1,7	23.9333	15.0667
	220	F	57	1	1	72.9	16	57	1.27895	0	0	0	0	0	1	2	0	1	0	2	1	1	1	2	1	1	20		125	104	42	1.3	1	0	1	2	2	2	2		61.6333	61.6333
	221	M	71	2	0	37.2	13.7	60.8	0.611842	0	0	0	0	0	2	3	0	7	0	1	1	1	1	1	1	2	45	240	107	110	54	0.8	1	0	1	1	1	2	1	11	48.9333	35.1667
	222	M	66	2	1	17.8	34.3	47.9	0.371608	1	0	0	0	0	2	2	0	1	0	1	1	1	2	1	1	1	75		105	101	51	2.6	0	0	1	2	2	2	2		39.4333	39.4333
	223	M	70	1	0	31.7	34	52.6	0.602662	1	2	0	0	0	1	2	0	1	0	2	1	1	2	1	1	2	40	24	95	71	36	2.2	1	0	1	2	1	2	1	10	83.0667	35.0333
	224	M	67	2	0	64.1	38.6	57.1	1.12259	1	1	0	0	0	2	2	0	2	0	3	1	1	3	2	1	1	23.5		100	94	51	2.2	1	1	1	1	1	2	1	1,2,11	64.4	39.0667
	225	M	69	2	0	42.8	43.1	69.4	0.616715	1	0	2	0	0	2	3	0	7	0	2	1	1	2	1	1	0			87	94	63	2.37	0	0	1	1	2	2	2		1.1	1.1
	226	M	78	1	1	33	43.4	50.4	0.654762	1	0	0	0	0	1	2	0	6	0	2	1	1	2	1	1	2	50	84	99	120	62	1.7	1	0	1	1	2	2	2		64.4667	64.4667
	227	M	57	1	0	51.9	57.7	51.7	1.00387	1	0	0	0	0	1	2	0	3	0	3	1	1	2	2	1	2	40		109	111	59	1.5	1	1	2	1	1	2	1	1,2	23.7	3.6
	228	M	70	1	0	53.5	50.4	49.8	1.0743	1	0	1	0	0	1	2	1	21	0.047619	2	2	1	2	2	1	1	50		112	93	43	2.6	1	0	2	2	2	2	2		57.8333	57.8333
	229	F	60	2	0	67.2	37.9	65.8	1.02128	1	2	0	0	0	2	3	0	1	0	2	2	1	2	2	1	3			93	92	60	2.3	1	1	1	1	1	2	1	3,6	16.3333	3.5
	230	M	68	1	1	57.3	41.8	47.9	1.19624	1	0	0	0	0	1	2	0	3	0	4	1	1	2	1	1	2	20	0.3	83	70	41	2.3	1	1	1	1	1	2	1	11	34.1	7.26667
	231	M	74	2	0	67.2	66.2	54	1.24444	1	0	1	0	0	2	2	0	2	0	4	2	1	4	2	1	2	50	60	113	110	50	1.7	0	1	1	1	1	2	1	1	44.7333	26.9667
	232	M	66	1	0	53.9	27.8	71.7	0.751743	1	0	0	0	0	2	2	0	1	0	1	1	1	1	2	1	0			97	95	52	2.5	0	0	1	2	2	2	2		0.533333	0.533333
	233	M	73	1	1	42.3	36.2	46.3	0.913607	1	1	1	0	0	1	2	0	6	0	2	1	1	3	1	1	1	40		88	80	47	0.99	1	0	1	2	2	2	2		87.0667	87.0667
	234	M	75	2	0	52.8	29.7	54.1	0.97597	1	2	1	0	0	2	2	0	4	0	2	1	1	3	1	1	2	40	60	127	115	46	3	1	0	1	1	1	2	1	2	50.7667	47.4333
	235	M	52	1	0	78.2	34.9	48.2	1.62241	1	0	0	0	0	1	2	0	9	0	2	1	1	3	1	1	1			84	90	62	1.2	0	0	2	1	2	2	2		0.4	0.4
	236	M	69	2	0	82.2	10.7	49.5	1.66061	0	1	0	0	0	1	2	0	16	0	2	1	1	2	1	1	1			114	107	50	54.6	0	0	1	1	2	2	2		24.4333	24.4333
	237	M	67	2	0	60.8	20.6	55.6	1.09353	1	0	1	0	0	2	2	0	9	0	1	1	1	2	1	1	1	45		105	75	36	3.5	0	0	1	2	1	2	1	1	81.7	68.7667
	238	M	61	0	0					1	9	0	0	0	1	2	0	7	0	1	1	1	1	1	1	1	60		100	86	47	1.7	1	1	1	2	2	2	2		85.5667	85.5667
	239	M	70	1	1	58.7	42	61.8	0.949838	1	0	0	0	0	1	3	0	5	0	3	1	1	3	2	1	2	60	240	84	86	52	1.41	1	1	1	1	1	2	1	1,6	18.9333	7.13333
	240	M	71	2	0	56.1	44.2	53.7	1.04469	1	1	0	0	0	2	2	0	10	0	2	1	1	2	1	1	1	50		93	97	52	1.7	0	0	1	2	2	2	2		86.3667	86.3667
	241	M	72	2	0	72	40.6	42.2	1.70616	1	1	0	0	0	2	1	0	10	0	3	1	1	3	1	1	2			82	83	54	1.8	1	1	1	1	2	2	2		57.8333	57.8333
	242	M	69	1	1	45	37.7	35.4	1.27119	1	0	1	0	0	1	3	0	11	0	2	1	1	2	1	1	2			72	63	48	3.2	1	0	1	2	2	2	2		88.8	88.8
	243	M	70	2	0	50.7	31.2	45.1	1.12417	1	2	2	0	0	2	3	0	4	0	3	1	1	3	1	1	1	20		105	111	52	2.7	1	1	1	1	1	2	1	3,6,7	37.3	10.1333
	244	M	68	2	0	72.1	41.7	45.9	1.57081	1	2	2	0	0	2	2	1	8	0.125	2	1	1	2	3	1	2	40	120	84	105	70	10.17	1	0	1	1	2	2	2		5.16667	5.16667
	245	M	66	1	1	54	44.3	55.6	0.971223	1	1	0	0	0	1	2	0	2	0	2	1	1	1	2	1	2	40	2	91	61	34	3.72	1	0	1	1	1	1	1	1,2	17.9	11.2333
	246	M	74	2	0	75.4	30.4	50.5	1.49307	1	0	0	0	0	2	4	0	4	0	2	1	1	2	3	1	2	30	360	130	120	47	2.15	1	0	4	1	2	2	2		15.1667	0
	247	M	65	1	0	49	35.2	46.2	1.06061	1	0	0	0	0	2	2	0	10	0	2	1	1	2	1	1	1	40		89	75	47	1	0	0	1	2	1	2	1	1	16.6333	16.4
	248	M	74	1	0	60.9	33.6	42.2	1.44313	1	0	0	0	0	1	2	1	1	1	2	2	1	2	3	1	2	50	60	97	90	46	1.6	0	0	1	2	2	2	2		83.2	83.2
	249	M	73	2	0	50.2	17.8	43	1.16744	0	0	0	0	0	1	3	0	8	0	1	1	1	2	1	1	2	125	1	80	74	49	2.3	1	1	1	2	1	2	1	1	49.2	49.2
	250	M	68	1	1	103.1	10.2	60.9	1.69294	0	0	0	0	0	1	2	0	8	0	2	2	1	2	1	1	2	15	1	110	104	51	0.64	0	0	1	2	1	1	2		83.5333	2.13333
	251	M	67	0	0					1	9	1	0	0	1	4	0	6	0	1	1	1	1	1	1	2	10	11	101	82	39	3.82	0	0	1	2	2	2	2		81.8	81.8
	252	M	57	2	0	64.8	32.1	53	1.22264	1	0	0	0	0	2	2	0	17	0	2	1	1	1	1	1	2	70	120	91	85	53	2.2	1	0	1	2	1	2	1	1	84.3333	10.9333
	253	M	58	1	1	113.2	22.2	63.4	1.78549	0	0	0	0	0	1	2	0	5	0	2	1	1	2	2	1	2	30	24	98	96	54	1.8	1	0	1	2	2	2	2		77.0333	77.0333
	254	M	63	2	0	29.4	16	47.2	0.622881	0	0	2	0	0	2	3	0	2	0	1	1	1	2	1	1	2	38	10	85	90	63	1.1	0	0	1	1	1	2	1	4	30.2667	81.8
	255	M	58	1	0	47	75.7	40	1.175	1	0	0	0	0	1	1	0	18	0	1	1	1	1	1	1	1	76		98	81	42	1.7	1	1	1	2	2	2	2		83.2333	83.2333
	256	M	62	1	1	63.8	12.2	50.9	1.25344	1	0	0	0	0	1	2	0	10	0	1	1	1	1	1	1	2	40		97	102	61	2.2	0	0	1	2	2	2	2		79.9667	79.9667
	257	M	60	1	1	61.2	31.2	48.3	1.26708	1	0	0	0	0	1	3	1	5	0.2	4	2	1	4	3	1	2	40	2	109	106	54	3.25	1	1	2	2	2	2	2		84.6667	84.6667
	258	M	60	1	0	76.2	15.2	52.4	1.4542	0	0	0	0	0	1	2	0	3	0	1	2	1	2	2	1	1	30		115	102	53	2.81	1	0	1	2	2	2	2		84.4667	84.4667
	259	M	64	1	1	50.7	37.9	44.9	1.12918	1	0	0	0	0	1	2	0	2	0	2	3	1	2	3	1	3			87	85	54	0.5	1	1	1	2	2	2	2		80.6	80.6
	260	M	75	1	1	72.4	29.8	45.3	1.59823	1	0	1	0	0	1	2	0	1	0	2	2	1	3	2	1	2	250	120	86	65	34	1.6	1	1	2	1	1	2	1	1	38.5333	25.6667
	261	M	65	1	1	55.1	42.2	56.3	0.978686	1	1	0	0	0	1	4	1	1	1	3	3	1	3	3	1	2	20	24	110	96	49	1.6	0	0	4	1	2	2	2		11.1333	0
	262	M	74	1	1	83.5	27.2	56.8	1.47007	1	1	0	0	0	1	2	3	8	0.375	2	3	1	2	3	1	2	30	240	103	110	56	1.5	1	0	1	1	1	2	1	1,11	47.9	35.0333
	263	M	66	2	0	31.4	27.8	44.7	0.702461	1	0	1	0	0	2	2	0	7	0	1	1	1	1	1	1	2	40	60	99	68	34	1.46	0	0	1	2	2	2	2		72.4333	72.4333
	264	M	62	1	0	72	33.1	51.3	1.40351	1	1	0	0	0	1	2	0	9	0	2	1	1	2	1	1	1	45		85	74	45	3.27	0	0	1	2	2	2	2		82.1	82.1
	265	M	76	1	1	70.7	9.4	55.9	1.26476	0	0	1	0	0	1	2	0	6	0	2	1	1	2	1	1	2	30	120	95	77	39	0.54	0	1	1	2	1	2	1	2	79.4	28.6667
	266	F	65	2	0	58.5	13	57.3	1.02094	0	0	0	0	0	1	3	2	9	0.222222	1	2	1	1	2	1	3			134	156	65	0.69	1	0	1	2	2	2	2		58.9	58.9
	267	M	72	1	0	50.8	17.9	63.4	0.801262	0	0	1	0	0	1	3	0	14	0	2	1	1	2	1	1	2	15	120	115	79	33	3.77	1	0	1	1	1	2	1	1	17.5333	1.63333
	268	M	67	2	0	14.6	22.2	54	0.27037	1	0	0	0	0	2	2	0	9	0	1	1	1	1	1	1	2	45	60	112	103	49	1.4	0	0	1	2	2	2	2		73.3667	73.3667
	269	M	71	2	0	48.9	51.3	64	0.764062	1	1	2	0	0	2	2	0	12	0	2	1	1	2	1	1	1	50		109	114	55	1.3	1	0	1	1	1	2	1	6,11	25.2	0.5
	270	M	64	1	1	52.8	39.2	40.4	1.30693	1	0	1	0	0	1	2	0	15	0	2	1	1	2	1	1	2	80	84	102	60	30	1.2	1	0	2	2	2	2	2		17.4	17.4
	271	M	53	2	0	49.2	31	52.4	0.938931	1	1	1	0	0	1	2	0	10	0	3	1	1	3	1	1	2	30	0.5	97	116	68	1.5	1	1	1	1	1	2	1	2,6,11	30.7	14.4667
	272	M	58	2	0	44.6	39.8	53.7	0.83054	1	1	0	0	0	1	4	0	1	0	2	3	1	2	3	1	2	60	4	85	88	58	4.9	0	0	1	1	1	2	1	1	37.6333	30.4
	273	M	72	1	1	99.4	11.3	69	1.44058	0	1	0	0	1	1	2	0	10	0	2	1	1	2	1	1	2	60	180	94	99	54	1.6	1	0	1	2	2	2	2		59.3333	59.3333
	274	M	74	1	1	72.4	30.5	48.2	1.50207	1	1	0	0	0	1	1	0	37	0	2	2	1	3	1	1	2	50	72	106	104	52	2.4	1	1	1	2	1	2	1	7	73.1333	7.46667
	275	M	73	1	0	76.2	14.1	63.2	1.2057	0	0	0	0	0	1	1	0	8	0	2	1	1	2	1	1	2	40	4	125	94	37	3.82	0	0	1	2	2	2	2		70.7333	70.7333
	276	M	66	2	0	54	15.2	55.6	0.971223	0	1	0	0	0	2	4	0	1	0	2	1	1	2	3	1	2			104	77	38	39.4	1	1	1	1	1	2	1	7	25.8667	8.93333
	277	M	75	2	0	ROF value 이상				0	1	2	0	0	2	2	0	8	0	2	1	1	2	1	1	2	25	1	130	128	50	8.5	0	0	1	2	2	2	2		78.5333	78.5333
	278	M	63	1	1	89.4	37.2	53.9	1.65863	1	1	0	0	0	1	2	0	3	0	3	1	1	3	1	1	1	40		104	72	33	2.7	1	1	1	1	1	2	1	2	21.0667	10.0667
	279	M	50	1	1	44.5	7.6	40.6	1.09606	0	0	0	0	0	1	2	1	3	0.333333	2	1	1	2	3	1	1	30		88	64	37	1.3	1	1	1	1	1	2	1	1,7	39.2	13.5333
	280	M	69	1	1	65.1	53.3	80.1	0.812734	1	1	0	0	0	1	3	1	4	0.25	3	3	1	3	3	1	2	25	204	98	88	50	2.1	1	0	4	1	1	2	1	1,2	39.0667	0
	281	M	72	2	0	64.5	21	46.5	1.3871	1	0	0	0	0	2	2	0	2	0	1	1	1	1	1	1	2	15	300	102	101	52	1.71	0	0	1	1	2	2	2		0.766667	0.766667
	282	M	77	2	0	18.9	20.6	48.2	0.392116	1	0	1	0	0	2	2	0	1	0	1	1	1	1	1	1	2	75	120	105	100	48	2	0	0	3	2	2	2	2		75.8333	75.8333
	283	M	73	2	0	77.5	9	60.3	1.28524	0	2	0	0	0	2	2	0	13	0	1	1	1	1	1	1	2	5	120	132	130	53	1.4	0	0	1	2	2	2	2		13.9333	13.9333
	284	M	66	1	1	69.7	38.7	66.4	1.0497	1	0	0	0	0	2	3	7	11	0.636364	2	3	1	2	2	1	1	120		76	69	45	1.9	0	0	1	2	1	2	1	1	74.3	69.4333
	285	M	64	2	0	53.1	25.7	34.5	1.53913	1	1	3	0	0	2	2	0	3	0	2	1	1	2	1	1	2	80	24	78	80	57	4.53	1	0	1	1	2	2	2		2.33333	2.33333
	286	M	67	1	1	91.4	8.8	64.2	1.42368	0	0	0	0	0	1	4	2	2	1	2	3	1	2	3	1	1	47		99	87	47	3.2	1	1	4	1	2	2	2		27.6333	0
	287	M	62	1	1	68.6	36.5	44	1.55909	1	0	0	0	0	1	4	0	2	0	3	3	1	3	3	1	2	30	12	97	89	49	4.35	1	1	4	2	1	2	1	1	74.9333	0
	288	M	73	2	0	80.2	13.3	57.5	1.39478	0	1	0	0	0	2	1	0	10	0	2	1	1	2	1	1	2	125	6	85	85	53	2.1	0	1	1	2	1	2	1	1	76.0667	56.1333
	289	M	75	1	1	73.8	40.7	54.4	1.35662	1	0	0	0	0	1	2	0	10	0	2	1	1	2	1	1	1	50		89	78	46	9.1	0	0	1	2	1	2	1	2,11	75.5	70.6667
	290	M	70	2	0	40.3	24.2	58.3	0.691252	1	0	0	0	0	2	3	0	12	0	2	1	1	2	1	1	2	20	120	107	118	62	1.3	1	0	1	2	2	2	2		70.0333	70.0333
	291	M	63	2	0	55.8	24	60	0.93	1	0	2	0	0	2	2	0	8	0	1	1	1	1	1	1	2	40	60	99	113	66	5.7	0	0	1	2	2	2	2		2	2
	292	M	67	1	0	57.1	43.9	62.4	0.915064	1	1	0	0	0	1	2	0	6	0	2	2	1	2	2	1	2	25	12	89	95	58	2.02	1	1	2	1	1	1	2		12.9667	11.2333
	293	M	69	1	0	46.4	36.5	64.3	0.721617	1	0	0	0	0	1	2	0	8	0	1	1	1	1	1	1	1	50		113	91	41	3.74	0	0	1	2	2	2	2		52.8	52.8
	294	M	58	2	0	69	10.4	55.2	1.25	0	1	0	1	0	2	3	0	11	0	2	1	1	1	1	1	2	30	36	90	97	65	1.67	0	0	1	2	2	2	2		54	54
	295	M	59	1	1	55.9	17.3	45	1.24222	0	0	0	0	0	1	1	0	3	0	2	1	1	2	2	1	1	30		96	88	49	1.71	1	1	1	1	1	2	1	1,2	42.6667	9.83333
	296	M	56	2	0	69.5	33.8	44.4	1.56532	1	0	1	0	0	2	1	0	4	0	1	4	1	1	1	1	2	72	1	99	94	56	3.1	0	0	1	2	2	2	2		69.8667	69.8667
	297	M	62	2	0	65.6	20.9	55.3	1.18626	1	2	1	0	0	2	2	0	1	0	2	1	1	2	1	1	2	80	1	97	58	31	5.73	0	0	1	2	2	2	2		70.2667	70.2667
	298	M	68	2	0	86.7	21.1	52.1	1.66411	1	0	0	0	0	2	2	0	11	0	4	1	1	1	1	1	2	120	24	88	85	51	2.7	1	0	1	2	2	2	2		64.3333	64.3333
	299	M	68	2	0	60.4	9.9	61.7	0.97893	0	2	1	0	0	2	3	7	8	0.875	2	2	1	2	2	1	1	40		123	114	49	1.94	0	0	1	1	1	2	1	2	32	11.6667
	300	M	70	1	1	72	11.2	37.9	1.89974	0	0	1	0	0	1	2	1	11	0.0909091	2	2	1	2	2	1	2	75	2	107	71	32	2	1	1	1	1	1	2	1	1,6,7	28.4667	4.13333
	301	M	63	1	1	57	10.9	52.7	1.08159	0	0	0	0	0	1	2	0	7	0	2	1	1	2	1	1	2	40	0.5	86	72	44	2.1	1	0	1	2	1	2	1	1	69.9667	13.3333
	302	M	69	2	0	36.7	36.4	37.4	0.981283	1	1	0	0	0	2	3	0	1	0	2	2	1	2	2	1	3			77	76	52	3.2	0	0	1	2	1	2	1	2	49.2	7.2
	303	M	64	2	0	50.2	28.6	51.2	0.980469	1	0	0	0	0	2	2	1	4	0.25	1	1	1	2	3	1	2	30	300	107	113	59	1.6	1	1	1	2	2	2	2		71.0333	71.0333
	304	M	67	2	0	52.9	88.6	48.7	1.08624	1	2	1	0	0	3	2	0	8	0	3	1	1	3	1	1	2	47	1	94	103	63	3.47	1	1	1	1	1	2	1	7	38.8333	1.1
	305	M	69	2	0	102.3	11.4	64.4	1.58851	0	1	1	0	0	2	2	0	11	0	2	1	1	3	1	1	3			118	90	39	3.8	1	0	1	2	1	2	1	11	66.1667	1.53333
	306	M	72	2	0	55	29.9	67.8	0.811209	1	0	0	0	0	2	3	0	4	0	2	1	1	2	1	1	2	50	3	100	104	56	3.4	1	0	1	2	2	2	2		67.9333	67.9333
	307	M	65	1	1	115.7	13.3	72.5	1.59586	1	0	0	0	0	1	2	0	15	0	3	1	1	2	1	1	2	60	1	68	69	56	1.8	0	0	1	1	2	2	2		0.366667	0.366667
	308	M	57	1	0	102.8	14.3	57.3	1.79407	0	1	0	0	0	1	4	0	13	0	3	1	1	4	1	1	2	17.5	24	87	90	60	3.57	1	1	1	2	2	2	2		57.2667	57.2667
	309	M	48	2	0	84.2	19.6	48.2	1.74689	0	0	0	0	0	2	2	0	3	0	1	1	1	1	1	1	3			106	106	59	2.38	0	0	1	1	1	2	1	11	27.7333	5.36667
	310	M	61	1	0	52.5	40	56	0.9375	1	0	0	0	0	1	2	0	3	0	1	1	1	1	2	1	2	60	1	94	76	41	1.81	1	0	2	2	2	2	2		70.4667	70.4667
	311	M	69	1	1	75.1	25.5	56.5	1.3292	1	0	0	0	0	1	2	1	9	0.111111	4	1	1	3	3	1	2	40	1	99	91	48	2.75	0	0	1	1	1	2	1	1	33.1333	4.8
	312	F	77	2	0	80.3	35.7	47	1.70851	1	1	2	0	0	2	3	0	6	0	2	3	1	2	1	1	3			95	81	44	6.4	1	0	1	2	2	2	2		62.5	62.5
	313	M	72	2	0	83.1	30.8	45	1.84667	1	0	1	0	0	2	2	0	8	0	1	1	1	1	1	1	3			106	104	55	2.2	0	0	1	2	2	2	2		60.4667	60.4667
	314	M	45	1	1	75.2	32.4	44.5	1.68989	1	1	0	0	0	1	2	0	5	0	2	1	1	1	1	1	1	27		80	72	51	2.2	0	1	1	2	2	2	2		65.7333	65.7333
	315	M	41	1	0	37.6	11.8	43.3	0.86836	0	0	0	0	0	1	3	0	3	0	2	1	1	2	3	1	2	37.5	3	113	100	50	2.6	1	1	1	2	1	2	1	1	65.5	13.9
	316	M	75	1	1	94.5	10.6	49.7	1.90141	0	1	0	0	0	1	2	0	10	0	2	1	1	2	1	1	2	60	120	81	79	52	1.39	1	1	1	2	2	2	2		62.9	62.9
	317	M	63	1	1	83.8	48.4	46	1.82174	1	1	0	0	1	1	2	0	8	0	3	1	1	3	1	1	2	40	1	104	96	51	2.2	1	0	2	2	2	2	2		60.2	60.2
	318	M	64	1	0	36.4	51.7	61.2	0.594771	1	1	2	0	0	2	2	1	7	0.142857	2	2	1	2	2	1	1	40		111	121	56	3.2	0	0	1	1	2	2	2		0.6	0.6
	319	M	82	1	1	113.1	12.7	49.7	2.27565	0	0	0	0	0	1	3	0	6	0	3	1	1	3	1	1	2	20	240	69	80	58	12.4	0	1	1	2	1	2	1	1	41.3667	4.53333
	320	M	56	1	0	71	39.5	73.6	0.964674	1	0	0	0	0	1	3	0	7	0	2	1	1	2	3	1	2	30	1	106	119	69	2.7	1	1	1	1	1	2	1	1,2,4,7	37.4667	21.4
	321	M	54	1	1	45.6	28	45.1	1.01109	1	0	0	0	0	1	3	0	3	0	1	1	1	1	2	1	1	45		105	107	57	2.6	1	0	1	2	1	2	1	1	58.7	13.6333
	322	M	50	2	0	69.5	27.3	36.5	1.90411	1	1	0	0	0	1	2	0	38	0	3	3	1	3	2	1	2	60	12	92	99	66	0.5	1	0	2	2	2	2	2		55.7333	55.7333
	323	M	59	1	0	48.6	30.9	51.9	0.936416	1	0	0	0	0	1	1	0	6	0	3	1	1	3	1	1	2	30	24	108	87	44	1	1	1	1	1	1	2	1	7	35.0667	1.4
	324	M	74	2	0	48.7	36.2	55.5	0.877477	1	1	0	0	0	2	2	0	6	0	3	1	1	3	1	1	2	40	132	77	85	63	1.5	0	0	1	2	2	2	2		63.5667	63.5667
	325	M	51	1	0	93.9	15.9	60.5	1.55207	0	0	1	0	0	1	4	4	7	0.571429	1	4	1	1	4	1	1	60		93	82	51	3.2	1	1	4	2	1	2	1	1	60.7667	0
	326	M	64	2	0	82.1	39.6	58	1.41552	1	1	1	1	0	2	3	0	5	0	3	2	1	3	2	1	2	80	0.5	89	101	67	4.4	1	1	1	1	2	2	2		17.2667	17.2667
	327	M	69	1	1	86.4	37	73.1	1.18194	1	0	0	0	1	1	2	0	3	0	2	1	1	2	2	1	2	40	156	91	91	57	2.64	1	1	1	1	1	1	1	1,4	20	11
	328	M	59	1	1	80.3	21	45.9	1.74946	1	0	1	0	0	1	2	1	13	0.0769231	3	2	1	3	2	1	2	87	2	82	55	32	1.3	1	1	2	2	1	2	1	2	63.7	37.2667
	329	M	56	2	1	99.5	34.1	67.1	1.48286	1	0	0	0	0	2	2	0	13	0	2	2	1	2	1	1	2	30	12	109	113	64	0.7	0	0	1	2	2	2	2		44.5	44.5
	330	M	63	1	1	65.5	25.9	55.1	1.18875	1	0	1	1	0	1	2	0	5	0	4	2	1	2	1	1	2	60	36	86	57	31	1.3	1	0	1	2	2	2	2		61.8333	61.8333
	331	M	62	2	0	27.4	18.7	26.2	1.0458	1	0	1	0	0	2	3	0	2	0	1	1	1	1	1	1	1	40		88	97	57	2.5	0	0	1	2	2	2	2		58.3667	58.3667
	332	M	72	1	0	59.2	14.3	58.5	1.01197	0	1	0	0	0	2	2	1	5	0.2	1	1	1	1	3	1	2	50	0.5	83	75	49	2.14	1	0	1	2	2	2	2		61.2667	61.2667
	333	M	56	2	0	35.6	54	51.7	0.688588	1	0	1	0	0	2	2	0	5	0	2	1	1	2	1	1	2	80	60	115	127	69	1.9	0	0	1	2	2	2	2		59.4	59.4
	334	M	79	2	0	79.5	15.6	59.7	1.33166	0	0	1	0	0	2	2	0	20	0	2	2	1	2	1	1	2	60	1	95	91	47	5.3	0	0	1	2	2	2	2		52.9667	52.9667
	335	M	65	1	1	57.1	24.5	49.1	1.16293	1	0	0	0	0	1	2	0	4	0	2	3	1	2	3	1	2	75	0.5	105	94	49	4.5	1	1	1	2	2	2	2		61.2	61.2
	336	M	65	1	0	70.1	42.4	47	1.49149	1	0	1	0	0	2	2	0	17	0	2	2	1	2	1	1	1	60		125	90	37	1	0	0	1	1	1	2	1	2	37.4333	33.1667
	337	M	65	1	1	55.3	18.6	53	1.0434	1	0	0	0	0	1	2	0	10	0	2	2	1	2	1	1	2	17.5	120	89	87	53	0.6	0	0	1	2	2	2	2		58.5	58.5
	338	M	67	1	1	61	44.9	50.9	1.19843	1	0	?	0	0	1	3	0	22	0	3	1	1	3	1	1	2	37	120	91	95	56	0.7	1	0	2	2	2	2	2		52.7667	52.7667
	339	M	73	1	1	69.8	37.4	50.5	1.38218	1	1	0	0	0	1	3	0	8	0	3	1	1	2	1	1	1	55		97	75	36	2.2	0	0	1	2	2	2	2		32.3333	32.3333
	340	M	71	1	1	37.9	41	56.1	0.675579	1	0	0	0	0	1	2	2	8	0.25	2	1	1	2	2	1	2	20	420	87	94	55	0.9	1	0	2	1	1	2	1	1,4	22.9667	11.2
	341	F	62	1	1	83.2	21.6	57.3	1.45201	1	1	0	0	0	1	3	0	1	0	3	2	1	3	2	1	3			88	106	72	0.52	1	1	2	1	1	2	1	7,11	24	6.4
	342	M	66	1	1	82.9	12	71.9	1.15299	0	1	0	0	0	1	2	0	6	0	2	1	1	2	1	1	1	40		93	91	55	2.9	0	0	1	2	2	2	2		55.6333	55.6333
	343	M	50	1	1	58.9	52.2	52.6	1.11977	1	1	1	0	0	1	3	0	15	0	2	1	1	3	1	1	2	20	96	81	39	23	1.58	1	1	1	2	1	1	2		61.9	25.1
	344	M	58	1	0	38	38.5	47.9	0.793319	1	0	0	0	0	1	4	0	5	0	2	3	1	2	3	1	2	20	240	77	79	59	1.36	1	1	4	1	1	2	1	2	10.6	0
	345	M	61	1	1	62.6	4.4	52.9	1.18336	0	1	0	0	0	1	3	0	2	0	2	1	1	3	2	1	2	20	2	117	116	55	1.7	1	0	1	1	2	2	2		12.9	12.9
	346	M	61	1	0	73.9	41.4	50.9	1.45187	1	1	1	0	0	1	3	0	1	0	1	2	1	1	3	1	2	60	36	103	91	47	1.42	1	1	1	2	1	2	1	1	60.3667	53.0333
	347	M	65	0	0					1	9	1	0	0	1	2	0	5	0	1	1	1	1	1	1	2	60	0.5	83	70	41	4.83	1	0	1	2	2	2	2		60.4	60.4
	348	M	79	1	0	52.2	16.1	50.6	1.03162	0	1	2	1	0	1	2	0	4	0	2	2	1	2	2	1	2	50	48	81	94	63	7	0	0	1	1	2	2	2		5.06667	5.06667
	349	M	66	1	1	43.6	17.4	46.8	0.931624	0	1	0	0	0	1	2	0	1	0	2	2	1	2	2	1	2	40	72	95	110	67	234.6	1	0	1	2	2	2	2		59.1667	59.1667
	350	M	66	2	0	79.4	14.1	51.6	1.53876	0	0	0	0	0	2	2	0	22	0	2	1	1	2	1	1	2	45	144	114	81	36	2	0	0	1	1	2	2	2		23.6	23.6
	351	M	55	1	1	34.9	54.1	50.4	0.69246	1	0	0	0	0	1	2	0	2	0	2	1	1	2	2	1	2	30	1	90	94	59	1.69	1	0	2	2	2	2	2		60.2333	60.2333
	352	M	62	1	1	91.6	6.5	79.7	1.14931	0	0	0	0	0	1	2	0	1	0	2	1	1	2	2	1	2	30	0.5	76	77	59	4.03	1	0	1	2	2	2	2		55.7	55.7
	353	M	65	2	0	78.9	15.9	64.2	1.22897	0	0	0	0	0	2	2	0	19	0	2	1	1	2	1	1	2	67.5	12	110	101	52	1.9	1	0	1	2	2	2	2		59.5667	59.5667
	354	M	66	1	0	42.5	16.4	49.5	0.858586	0	0	0	0	0	1	2	0	1	0	2	2	1	3	2	1	2	80	0.5	105	107	54	2.4	0	0	1	2	2	2	2		36.5	36.5
	355	M	74	1	1	89.4	43.6	43.1	2.07425	1	1	0	1	0	1	2	0	13	0	3	2	1	2	1	1	2	25	2	99	89	45	1.4	1	0	1	2	1	2	1	1	37.7333	27.8667
	356	M	64	1	0	59.5	41.2	64.4	0.923913	1	1	1	0	0	4	1	0	13	0	2	2	1	2	1	1	2	45	120	97	100	56	1.4	1	0	1	2	1	2	1	11	58.5667	45.6333
	357	M	68	1	1	36.9	53.2	67.6	0.545858	1	0	0	0	0	1	2	0	5	0	2	2	1	2	2	1	2	40	12	57	63	65	1.35	1	0	1	2	2	2	2		58.4	58.4
	358	M	63	1	0	74.6	28.4	63.3	1.17852	1	0	0	0	0	1	2	0	4	0	2	1	1	2	2	1	2	30	4	85	67	43	0.56	1	0	1	2	2	2	2		57.5333	57.5333
	359	M	80	1	1	55.5	35.9	57	0.973684	1	0	1	0	0	1	2	0	4	0	2	1	1	2	2	1	2	20	360	71	42	25	1.3	0	0	1	2	2	2	2		42.4667	42.4667
	360	M	71	2	0	89	33.2	69.8	1.27507	1	0	0	0	0	2	3	0	3	0	1	1	1	1	1	1	2	50	120	74	68	53	1.8	0	0	1	2	1	2	1	1	24.7	14.5667
	361	M	54	1	1	34.7	39.2	66	0.525758	1	0	0	0	0	1	2	0	2	0	3	2	1	1	3	1	2	75	1	77	68	51	0.86	1	1	2	2	1	1	1	7,11	48.8667	13.5333
	362	M	72	2	0	92.4	16.9	51.6	1.7907	0	0	1	0	0	2	2	0	5	0	1	1	1	1	1	1	2	30	120	111	109	55	0.52	1	0	1	2	2	2	2		55.2333	55.2333
	363	M	69	2	0	98	38.3	61.1	1.60393	1	0	1	0	0	2	4	0	16	0	1	1	1	1	1	1	2	100	12	86	85	54	3.1	1	0	1	1	1	2	1	1	27.6	22.2
	364	M	68	2	0	36.7	24.1	55.7	0.658887	1	0	0	0	0	2	3	0	4	0	2	2	1	2	2	1	1	45		87	88	54	0.6	1	0	1	2	2	2	2		52.7333	52.7333
	365	M	61	1	1	32.9	42	56.4	0.583333	1	0	0	0	1	1	1	0	25	0	3	1	1	2	1	1	2	12	4	80	77	54	1.2	1	0	2	2	2	2	2		55.3	55.3
	366	M	62	1	0	61.1	13.8	51.7	1.18182	0	1	0	0	0	1	2	0	2	0	2	2	1	1	2	1	2	30	156	61	65	60	0.8	1	1	1	1	1	2	1	4	23.4	0.133333
	367	M	67	1	1	49.9	41.4	47.4	1.05274	1	1	0	0	0	1	2	0	18	0	3	3	1	3	1	1	2	100	0.5	95	69	37	0.6	1	1	2	1	2	2	2		17.3667	17.3667
	368	M	65	2	0	57.2	18	53	1.07925	0	1	0	0	0	4	3	0	15	0	3	1	1	3	1	1	1	67.5		73	64	51	1.17	0	0	1	2	2	2	2		22.0667	22.0667
	369	M	70	2	0	34.1	30.3	38.7	0.881137	1	1	0	0	0	2	2	0	1	0	1	1	1	1	3	1	1	50		75	51	34	1.3	0	0	1	1	2	2	2		30.8333	30.8333
	370	M	63	2	0	42.5	25.7	60.8	0.699013	1	0	0	0	0	2	2	0	19	0	1	1	1	1	1	1	2	40	12	100	99	58	1.42	1	0	1	2	2	2	2		46.8667	46.8667
	371	M	55	2	0	99.7	15	60.4	1.65066	0	0	0	0	0	2	2	0	2	0	2	3	1	2	3	1	2	45	0.5	100	99	64	2.3	0	0	1	1	2	2	2		0.933333	0.933333
	372	M	73	2	0	42.9	13	59.8	0.717391	0	0	0	0	0	2	3	0	13	0	1	1	1	1	1	1	2	50	3	91	95	60	0.5	1	0	1	2	2	2	2		53.1333	53.1333
	373	M	71	2	0	55.1	25.2	49.3	1.11765	1	0	2	1	0	2	2	0	1	0	3	4	1	2	3	1	2			87	90	55	11.55	0	0	1	1	2	2	2		30.8	30.8
	374	M	75	2	0	52.7	19.9	61.8	0.852751	0	1	0	0	0	2	3	0	4	0	2	1	1	2	1	1	1	60		91	85	52	15.44	0	0	1	2	2	2	2		49.7	49.7
	375	M	76	2	0	74.7	24.7	50.7	1.47337	0	2	1	0	0	2	3	0	8	0	3	1	1	3	1	1	2	60	180	92	97	52	2.09	1	1	1	1	1	2	1	1,11	22.5667	13.8333
	376	M	74	2	0	43	25.8	50.4	0.853175	1	1	0	0	0	2	2	0	3	0	2	1	1	1	3	1	1	25		92	86	49	4.3	1	1	1	2	1	2	1	7,11	53.4667	17.9333
	377	M	63	1	1	50.4	30.6	41.9	1.20286	1	0	2	0	0	1	2	0	7	0	2	1	1	1	1	1	1	80		82	81	59	1.8	1	0	1	1	1	2	1	1	28.1333	4.33333
	378	M	61	1	1	60.7	38.6	63.9	0.949922	1	0	0	0	0	1	2	5	11	0.454545	3	2	1	2	3	1	2	40	120	85	58	38	0.5	1	0	2	2	1	2	1	1,2	34.1333	16.8333
	379	M	63	1	0	58.3	24.2	54.9	1.06193	1	0	1	0	0	1	2	0	4	0	1	1	1	1	1	1	2	100	6	104	96	55	1.7	0	0	1	2	1	2	1	1	49.5667	17.8667
	380	M	52	1	1	72.7	35.8	53.5	1.35888	1	1	0	0	0	1	3	0	4	0	3	4	1	2	1	1	2	30	60	84	69	50	0.54	0	0	1	2	1	2	1	11	52.1	45.6
	381	M	69	1	1	54.5	36.4	49.7	1.09658	1	0	0	0	0	2	2	0	6	0	3	2	1	3	2	1	2	45	2	86	86	57	1.92	1	1	1	1	1	2	1	1	14.4333	4.9
	382	M	70	1	1	83.6	11.2	55.4	1.50903	0	0	1	0	0	1	2	0	2	0	1	1	1	2	2	1	1	100		84	53	32	2.35	1	0	1	2	1	1	2		53.2	48.6333
	383	M	60	2	0					0	8	0	0	0	2	3	0	4	0	3	1	1	3	1	1	2	8		103	101	58	1.84	1	0	1	2	2	2	2		51.6333	51.6333
	384	M	62	1	1	57.1	41.4	62.4	0.915064	1	0	0	0	0	1	2	0	3	0	2	2	1	1	2	1	2	40		79	74	53	1.5	1	0	1	2	2	2	2		48.5333	48.5333
	385	F	73	2	0	59.7	11.9	74.6	0.800268	1	0	0	0	0	2	2	0	13	0	1	1	1	1	1	1	2	1.2	6	91	90	60	2.2	0	0	1	2	2	2	2		20.9333	20.9333
	386	M	70	2	0	74.8	25.3	76.6	0.976501	0	1	0	0	0	1	2	0	1	0	1	1	1	2	3	1	2	40	168	91	83	49	1.3	1	0	1	2	2	2	2		50.6	50.6
	387	M	71	1	1	44.8	32.7	52.1	0.859885	1	1	0	1	0	1	2	0	8	0	3	3	1	3	2	1	1	30		79	64	38	3.6	0	0	1	1	1	1	1	2	21	5.66667
	388	M	71	1	1	71	68.4	59	1.20339	1	0	1	0	0	1	3	0	12	0	3	1	1	2	1	1	1	50		101	101	53	2.21	1	0	1	1	1	2	1	2,6,7,11	27.8667	22
	389	M	59	1	1	53.7	30.3	47.7	1.12579	1	0	0	0	0	2	2	0	2	0	2	1	1	2	2	1	2	40	120	81	68	48	1.55	1	1	1	2	1	2	1	1,2	50.2	36.8333
	390	M	75	1	1	61.1	11.3	51.1	1.19569	0	0	0	0	0	1	2	0	5	0	2	1	1	2	1	1	2	30	156	71	68	50	2.78	1	0	1	2	2	2	2		47.9	47.9
	391	M	71	2	0	55.6	27.8	56.8	0.978873	1	1	1	0	0	2	3	0	1	0	2	2	1	2	2	1	2	50	36	91	52	29	18.4	1	0	1	2	2	2	2		50.7	50.7
	392	M	74	2	0	90.5	11.8	53.2	1.70113	0	0	0	0	0	1	2	0	3	0	1	1	1	2	1	1	2	30	0.5	80	86	55	2.1	1	1	3	2	1	2	1	2,11	51.1	12.8
	393	M	75	1	0	63.2	15.7	46	1.37391	0	0	0	0	0	2	2	0	19	0	1	2	1	2	1	1	2	25	2	72	70	49	1	0	0	1	2	2	2	2		47.6	47.6
	394	M	71	2	0	55	19.1	40.2	1.36816	0	0	4	0	0	2	2	0	2	0	2	1	1	1	1	1	2			84	81	50	0.2	0	0	1	1	2	2	2		44.1	44.1
	395	M	62	2	0	55.6	24.8	53.5	1.03925	1	1	0	0	0	2	2	0	9	0	2	1	1	2	1	1	2	50	2	87	81	56	1.4	1	0	1	2	1	2	1	6,7	28.1333	11.7667
	396	M	52	1	1	57.1	39.5	43.7	1.30664	1	1	0	0	0	1	2	0	15	0	2	1	1	2	1	1	1	30		83	78	63	0.6	0	0	1	2	2	2	2		38.2333	38.2333
	397	M	58	1	1	64.2	42.3	57.8	1.11073	1	0	0	0	0	1	3	0	5	0	2	1	1	2	2	1	2	51	180	83	71	48	4.8	1	1	2	2	1	1	2		47	9.03333
	398	M	73	1	1	79	38.9	49.7	1.58954	1	1	0	0	0	2	3	1	5	0.2	2	1	1	3	2	1	2	80	24	78	82	56	2.8	1	0	3	2	2	2	2		47	47
	399	M	69	1	0	39.2	80.6	58.2	0.67354	0	1	0	1	0	2	2	2	24	0.0833333	3	2	1	3	2	1	2	40	144	80	90	64	1.04	1	0	1	2	2	2	2		2.33333	2.33333
	400	M	55	2	0	63.1	15.1	52.3	1.2065	1	1	0	0	0	1	3	0	4	0	2	1	1	2	2	1	2	9	180	84	91	68	2	1	1	1	2	1	2	1	7	46.7	13.6
	401	M	63	1	1	59.1	28	57.2	1.03322	1	0	0	0	0	1	1	0	14	0	2	1	1	3	2	1	1	112.5		84	70	45	4.45	1	1	1	1	1	1	1	1,4	21.4333	7.53333
	402	M	72	2	0	59.8	22.9	63.6	0.940252	1	0	1	0	0	1	3	0	8	0	1	3	1	1	3	1	2	50	0.5	74	74	57	15.9	1	1	1	1	2	2	2		2.86667	2.86667
	403	M	77	1	1	75	40.9	45.8	1.63755	1	0	1	1	0	1	1	0	6	0	3	2	1	2	1	1	2	40	120	78	79	47	2.4	0	0	3	1	2	2	2		4.5	4.5
	404	F	65	1	1	87.4	43.4	43.1	2.02784	1	1	0	0	0	1	3	0	3	0	3	2	1	3	2	1	3			85	65	46	1.1	1	0	2	2	2	2	2		47.6333	47.6333
	405	M	62	1	0	36.8	39.4	61.1	0.602291	1	0	0	0	0	1	1	0	7	0	2	2	1	2	2	1	2	120	12	91	91	61	1.3	1	0	1	2	2	2	2		44.5333	44.5333
